# Supplementary material for: Rice quality and its impacts on food security and sustainability in Bangladesh
Source: PLoS One. 2021 Dec 31;16(12):e0261118. doi: 10.1371/journal.pone.0261118 (PMC8719737; doi:10.1371/journal.pone.0261118)
Supplement: S3 File — (XLSX) [file pone.0261118.s003.xlsx]

## Sheet: _@RISKFitInformation
Created By Version	7.5.2
Required Version	5.0.0
Recommended Version	5.0.0
Modified By Version	7.5.2
Count	4
GUID	Name	Range	CRC	Options	Comp. Graph Serialization	PP Graph Serialization	QQ Graph Serialization	Unsued	Fixed Params	Bootstrap Options	BootstrapParamGraphSerialization	BatchFit Options	BootstrapGOFGraphSerialization	FitSelector
FIT_ADCFF_D944D	Broken	27.036	0	F1 0 0 -1E+300 1E+300 1 0 0 0 0 1 25 BetaGeneral Binomial Expon ExtValue ExtValueMin Gamma Geomet IntUniform InvGauss Kumaraswamy Laplace Levy Logistic LogLogistic Lognorm NegBin Normal Pareto Pearson5 Pearson6 Poisson Reciprocal Triang Uniform Weibull 0 1 -1 1 0 1 0 0 0	GF1_rK0qDwEAEADKAQwjACYANACDAJcAmACmALQApAHGAcABKgD//wAAAAAAAQQAAAAAAAAAAAEZRml0IENvbXBhcmlzb24gZm9yIEJyb2tlbgEwUmlza1BlYXJzb241KDIuMDQyNyw1LjY1NDksUmlza1NoaWZ0KC0wLjA2NTk3OSkpAQEQAAIAAQpTdGF0aXN0aWNzAwEBAP8BAQEBAQABAQEABAAAAAEBAQEBAAEBAQAEAAAACtMAAeIAAPQAAAoBACABADYBAEwBAGIBAHgBAI4BAA0ABUlucHV0AAAlAQECABAACFBlYXJzb241AAEvAQACABQADFVudXNlZCBDdXJ2ZQACTwEAAgAUAAxVbnVzZWQgQ3VydmUAA4wBAAIAFAAMVW51c2V…				0 8	F1 0 1000 .95				4	TRUE
FIT_11C1A_5AC6B	Broken 2	24.94	0	F1 0 0 -1E+300 1E+300 1 0 0 0 0 1 25 BetaGeneral Binomial Expon ExtValue ExtValueMin Gamma Geomet IntUniform InvGauss Kumaraswamy Laplace Levy Logistic LogLogistic Lognorm NegBin Normal Pareto Pearson5 Pearson6 Poisson Reciprocal Triang Uniform Weibull 0 1 -1 1 0 1 0 0 0	GF1_rK0qDwEAEADKAQwjACYANACFAJkAmgCoALYApgHGAcABKgD//wAAAAAAAQQAAAAAAAAAAAEbRml0IENvbXBhcmlzb24gZm9yIEJyb2tlbiAyATBSaXNrUGVhcnNvbjUoMi4wNDI3LDUuNjU0OSxSaXNrU2hpZnQoLTAuMDY1OTc5KSkBARAAAgABClN0YXRpc3RpY3MDAQEA/wEBAQEBAAEBAQAEAAAAAQEBAQEAAQEBAAQAAAAK1QAB5AAA9gAADAEAIgEAOAEATgEAZAEAegEAkAEADQAFSW5wdXQAACUBAQIAEAAIUGVhcnNvbjUAAS8BAAIAFAAMVW51c2VkIEN1cnZlAAJPAQACABQADFVudXNlZCBDdXJ2ZQADjAEAAgAUAAxVbnV…				0 8	F1 0 1000 .95				4	TRUE
FIT_75C86_6EE87	Broken1	22.313	0	F1 0 0 -1E+300 1E+300 1 0 0 0 0 1 25 BetaGeneral Binomial Expon ExtValue ExtValueMin Gamma Geomet IntUniform InvGauss Kumaraswamy Laplace Levy Logistic LogLogistic Lognorm NegBin Normal Pareto Pearson5 Pearson6 Poisson Reciprocal Triang Uniform Weibull 0 1 -1 1 0 1 0 0 0	GF1_rK0qDwEAEADLAQwjACYANACEAJgAmQCnALUApQHHAcEBKgD//wAAAAAAAQQAAAAAAAAAAAEaRml0IENvbXBhcmlzb24gZm9yIEJyb2tlbjEBMFJpc2tQZWFyc29uNSgyLjA0MjcsNS42NTQ5LFJpc2tTaGlmdCgtMC4wNjU5NzkpKQEBEAACAAEKU3RhdGlzdGljcwMBAQD/AQEBAQEAAQEBAAQAAAABAQEBAQABAQEABAAAAArUAAHjAAD1AAALAQAhAQA3AQBNAQBjAQB5AQCPAQANAAVJbnB1dAAAJQEBAgAQAAhQZWFyc29uNQABLwEAAgAUAAxVbnVzZWQgQ3VydmUAAk8BAAIAFAAMVW51c2VkIEN1cnZlAAOMAQACABQADFVudXN…				0 8	F1 0 1000 .95				4	TRUE
FIT_A4EE_6B7CE	PriceBGT	47	0	F1 0 0 -1E+300 1E+300 1 0 0 0 0 1 25 BetaGeneral Binomial Expon ExtValue ExtValueMin Gamma Geomet IntUniform InvGauss Kumaraswamy Laplace Levy Logistic LogLogistic Lognorm NegBin Normal Pareto Pearson5 Pearson6 Poisson Reciprocal Triang Uniform Weibull 0 1 -1 1 0 1 0 0 0	GF1_rK0qDwEAEACyAQwjACYANABsAIAAgQCPAJ0AjAGuAagBKgD//wAAAAAAAQQAAAAAAAAAAAEbRml0IENvbXBhcmlzb24gZm9yIFByaWNlQkdUARdSaXNrTGFwbGFjZSg2NSwxMS4xMjA0KQEBEAACAAEKU3RhdGlzdGljcwMBAQD/AQEBAQEAAQEBAAQAAAABAQEBAQABAQEABAAAAAq8AAHLAADcAADyAAAIAQAeAQA0AQBKAQBgAQB2AQANAAVJbnB1dAAAJQEBAgAPAAdMYXBsYWNlAAEvAQACABQADFVudXNlZCBDdXJ2ZQACTwEAAgAUAAxVbnVzZWQgQ3VydmUAA4wBAAIAFAAMVW51c2VkIEN1cnZlAARMAQACABQADFVudXNlZCB…				0 8	F1 0 1000 .95				4	TRUE

## Sheet: All data
SampleName	Sample	Market	PriceBGT	NumberOfParticles	RiceTypeLength	Medium	Short	Mixed	Color	Head	Broken	Chalk	Black	Red	Yellow	Length	Width	LengthWidth	LongGrain%	MediumGrain%	ShortGrain%	Hybrid rice	Double boiled Rice	Boiled Rice	Semi-boiled Rice	Non-boiled Rice
2021-01-27_11h-12m-22s_BS-5-30	BS-5-30	5	46	635	Medium	1	0	0	76.86	53.855	46.145	50.232	0.51	0	3.896	3.782	2.379	1.59	0	26.929	7.244			YES
2021-01-26_11h-14m-27s_RS-8-30	RS-8-30	8	45	652	Medium	1	0	0	77.65	55.016	44.984	58.352	0.08	0	4.979	3.813	2.4	1.589	0	27.607	7.822				YES
2021-01-27_14h-17m-16s_RS-1-22	RS-1-22	1	48	705	Medium	1	0	0	76.08	58.479	41.521	44.804	0.637	0	4.139	4.041	2.463	1.641	0.142	31.915	8.511	YES		YES
2021-01-27_11h-41m-44s_BS-5-11	BS-5-11	5	46	534	Medium	1	0	0	76.86	61.782	38.218	47.517	0.158	0	3.702	4.112	2.45	1.678	0	34.831	8.24				YES
2021-01-28_12h-34m-36s_SS-7-13	SS-7-13	7	46	829	Medium	1	0	0	76.08	62.945	37.055	44.908	0.207	0	5.075	4.123	2.446	1.685	0.603	35.103	8.203	YES		YES
2021-01-27_10h-13m-56s_BS-6-15	BS-6-15	6	46	604	Medium	1	0	0	76.47	63.401	36.599	47.961	0.52	0	2.401	4.185	2.467	1.696	0.166	37.417	7.616			YES
2021-01-26_13h-38m-07s_RS-8-20	RS-8-20	8	47	690	Mixed	0	0	1	76.08	65.774	34.226	41.247	0.525	0	6.902	4.386	2.501	1.754	0	40.29	12.464			YES
2021-01-27_13h-48m-06s_RS-1-7	RS-1-7	1	46	693	Medium	1	0	0	76.86	66.266	33.734	50.999	0.267	0	4.235	4.149	2.445	1.697	0	37.229	9.668			YES
2021-01-27_12h-52m-15s_RS-2-6	RS-2-6	2	46	656	Medium	1	0	0	76.47	71.635	28.365	43.667	0.182	0	3.597	4.649	2.531	1.837	0.457	50.915	7.47			YES
2021-01-28_10h-27m-47s_SS-4-16	SS-4-16	4	65	717	Mixed	0	0	1	60.78	72.964	27.036	0	76.739	0	22.561	3.754	2.247	1.67	0	17.713	32.636	YES		YES
2021-01-26_16h-20m-12s_RS-10-7	RS-10-7	10	65	803	Mixed	0	0	1	59.61	75.06	24.94	0	85.058	0	13.975	3.921	2.312	1.696	0	21.669	33.499	YES				YES
2021-01-27_09h-58m-10s_BS-6-28	BS-6-28	6	65	692	Mixed	0	0	1	60.78	77.687	22.313	0	81.656	0	17.083	4.064	2.375	1.711	0	22.688	38.006			YES
2021-01-27_13h-35m-25s_RS-2-18	RS-2-18	2	47	577	Medium	1	0	0	76.08	78.297	21.703	37.407	0.174	0	9.864	5.066	2.594	1.953	1.386	57.539	9.705			YES
2021-01-26_11h-34m-57s_RS-8-11	RS-8-11	8	65	866	Mixed	0	0	1	60.39	78.541	21.459	0	83.168	0	15.898	4.037	2.341	1.724	0	19.746	41.57				YES
2021-01-27_09h-33m-32s_BS-6-19	BS-6-19	6	65	708	Mixed	0	0	1	60.39	78.58	21.42	0	81.94	0	17.01	4.067	2.36	1.724	0	22.034	39.831		YES
2021-01-26_12h-02m-33s_RS-8-3	RS-8-3	8	65	652	Mixed	0	0	1	60.78	80.479	19.521	0	81.146	0	17.979	4.088	2.385	1.714	0	21.012	42.485			YES
2021-01-28_11h-59m-53s_BS-3-24	BS-3-24	3	46	639	Medium	1	0	0	76.08	80.519	19.481	40.207	0	0	2.223	4.965	2.538	1.956	0.156	61.659	8.138			YES
2021-01-26_15h-53m-20s_RS-10-25	RS-10-25	10	65	746	Mixed	0	0	1	59.61	80.709	19.291	0	88.461	0	11.096	4.097	2.354	1.74	0	21.046	42.225				YES
2021-01-26_11h-29m-45s_RS-8-14	RS-8-14	8	45	588	Medium	1	0	0	77.25	81.021	18.979	54.524	0	0	2.273	4.969	2.564	1.938	0.34	62.585	7.653			YES
2021-01-27_10h-05m-01s_BS-6-29	BS-6-29	6	68	683	Mixed	0	0	1	71.76	86.32	13.68	3.499	0	0	1.634	4.473	1.734	2.58	0.146	50.366	21.376		YES
2021-01-26_15h-57m-44s_RS-10-30	RS-10-30	10	62	810	Mixed	0	0	1	77.25	87.35	12.65	57.856	0	0	2.525	4.198	1.661	2.528	0	44.444	23.58			YES
2021-01-26_16h-23m-48s_RS-10-18	RS-10-18	10	64	771	Mixed	0	0	1	77.25	88.202	11.798	58.346	0.019	0	2.442	4.216	1.656	2.547	0	41.505	28.016			YES
2021-01-26_11h-41m-20s_RS-8-25	RS-8-25	8	65	1075	Mixed	0	0	1	77.65	88.517	11.483	70.84	0	0	1.002	4.271	1.663	2.568	0	46.14	24.279		YES
2021-01-28_13h-09m-37s_SS-7-19	SS-7-19	7	70	786	Mixed	0	0	1	71.76	88.681	11.319	4.36	0.146	0	2.219	4.566	1.734	2.633	0	52.417	23.919					YES
2021-01-28_10h-10m-08s_SS-4-24	SS-4-24	4	46	605	Medium	1	0	0	77.65	88.919	11.081	57.656	0	0	6.175	5.334	2.63	2.028	0.826	76.694	4.298			YES
2021-01-28_13h-25m-00s_SS-7-30	SS-7-30	7	65	749	Mixed	0	0	1	79.61	89.365	10.635	89.556	0	0	0.727	4.433	1.731	2.561	0	46.862	27.904			YES
2021-01-26_15h-33m-27s_RS-10-6	RS-10-6	10	64	709	Mixed	0	0	1	77.65	89.386	10.614	70.507	0	0	1.859	4.345	1.678	2.59	0.141	47.109	25.67			YES
2021-01-27_12h-59m-21s_RS-2-13	RS-2-13	2	65	796	Mixed	0	0	1	77.65	89.485	10.515	71.745	0.016	0	1.72	4.377	1.665	2.628	0	50	23.618			YES
2021-01-26_14h-31m-18s_BS-9-30	BS-9-30	9	64	923	Mixed	0	0	1	77.25	89.532	10.468	62.076	0	0	1.563	4.391	1.674	2.623	0	45.504	28.711			YES
2021-01-26_16h-17m-22s_RS-10-12	RS-10-12	10	63	831	Mixed	0	0	1	77.25	89.616	10.384	63.031	0	0	3.384	4.295	1.66	2.587	0.12	45.608	26.594		YES
2021-01-26_15h-27m-53s_RS-10-24	RS-10-24	10	63	830	Mixed	0	0	1	77.25	90.309	9.691	63.625	0	0	2.254	4.449	1.688	2.635	0	50.602	25.06					YES
2021-01-28_13h-31m-01s_SS-7-25	SS-7-25	7	65	566	Mixed	0	0	1	57.25	90.624	9.376	0	91.259	0	8.097	4.346	2.41	1.803	0.177	14.664	65.371			YES
2021-01-26_14h-57m-41s_BS-9-8	BS-9-8	9	65	570	Mixed	0	0	1	56.86	90.781	9.219	0	94.691	0	4.381	4.323	2.381	1.815	0	13.158	66.842			YES
2021-01-27_13h-31m-51s_RS-2-29	RS-2-29	2	68	613	Mixed	0	0	1	56.86	90.803	9.197	0	94.225	0	5.134	4.289	2.37	1.81	0	16.15	62.643		YES
2021-01-27_10h-23m-35s_BS-6-4	BS-6-4	6	65	691	Mixed	0	0	1	57.25	91.249	8.751	0.149	93.55	0	6.079	4.39	2.432	1.805	0	12.88	69.175		YES
2021-01-26_12h-08m-42s_RS-8-4	RS-8-4	8	54	553	Medium	1	0	0	70.2	91.269	8.731	16.297	0.682	0	6.019	5.176	1.945	2.662	0	71.067	8.68			YES
2021-01-27_10h-39m-31s_BS-6-9	BS-6-9	6	65	580	Mixed	0	0	1	57.65	91.653	8.347	0	93.462	0	6.401	4.407	2.449	1.799	0	14.655	67.759					YES
2021-01-28_13h-34m-40s_SS-7-27	SS-7-27	7	56	691	Medium	1	0	0	65.49	91.654	8.346	0.055	7.281	0	25.662	5.233	2.024	2.586	0.289	74.24	7.959	YES		YES
2021-01-27_11h-37m-01s_BS-5-7	BS-5-7	5	54	509	Medium	1	0	0	69.8	91.714	8.286	16.23	1.768	0	3.956	5.328	1.979	2.692	0.196	75.049	6.483			YES
2021-01-27_14h-29m-43s_RS-1-29	RS-1-29	1	65	575	Mixed	0	0	1	57.65	91.816	8.184	0	89.742	0	9.575	4.424	2.424	1.825	0	14.435	69.565			YES
2021-01-28_11h-27m-13s_BS-3-15	BS-3-15	3	65	566	Mixed	0	0	1	57.65	91.92	8.08	0	90.971	0	8.085	4.389	2.412	1.819	0.177	13.428	69.611					YES
2021-01-26_15h-55m-02s_RS-10-29	RS-10-29	10	44	525	Medium	1	0	0	64.71	91.934	8.066	0.233	12.807	0	69.525	5.276	2.501	2.109	0.19	80.571	4.381			YES
2021-01-27_14h-06m-05s_RS-1-14	RS-1-14	1	65	801	Mixed	0	0	1	76.86	92.026	7.974	53.753	0	0	0.335	4.691	1.787	2.626	0	48.939	35.456					YES
2021-01-26_11h-52m-35s_RS-8-23	RS-8-23	8	52	524	Medium	1	0	0	70.98	92.547	7.453	15.773	0.845	0	5.413	5.392	2.005	2.689	0.191	76.718	6.298			YES
2021-01-26_15h-41m-34s_RS-10-4	RS-10-4	10	50	611	Medium	1	0	0	70.2	92.709	7.291	13.253	1.252	0	9.245	5.375	1.996	2.693	0.164	75.777	8.183			YES
2021-01-28_10h-17m-27s_SS-4-14	SS-4-14	4	65	684	Short	0	1	0	74.12	92.743	7.257	29.96	0.807	0	20.903	4.281	2.417	1.771	0	8.772	73.977			YES
2021-01-28_11h-05m-46s_BS-3-4	BS-3-4	3	65	687	Mixed	0	0	1	71.37	92.78	7.22	6.624	0.179	0	1.459	4.808	1.88	2.557	0	61.572	23.144			YES
2021-01-27_13h-49m-44s_RS-1-6	RS-1-6	1	66	772	Mixed	0	0	1	77.65	93.057	6.943	72.704	0	0	1.44	4.62	1.704	2.712	0	56.477	25.13		YES
2021-01-26_13h-54m-32s_RS-9-21	BS-9-21	9	50	576	Medium	1	0	0	70.2	93.148	6.852	14.045	0.259	0	5.493	5.433	1.976	2.749	0	79.688	5.208				YES
2021-01-27_11h-18m-28s_BS-5-27	BS-5-27	5	70	557	Mixed	0	0	1	69.02	93.177	6.823	0.509	0.245	0	1.854	5.636	1.6	3.522	15.978	54.578	11.131					YES
2021-01-28_12h-36m-11s_SS-7-12	SS-7-12	7	52	625	Medium	1	0	0	69.8	93.198	6.802	13.629	1.238	0	8.313	5.406	2.008	2.692	0.16	77.12	7.68					YES
2021-01-27_11h-08m-32s_BS-5-19	BS-5-19	5	70	736	Mixed	0	0	1	69.8	93.257	6.743	0.632	0.556	0	2.515	5.562	1.608	3.46	11.549	57.88	11.549			YES
2021-01-27_11h-23m-59s_BS-5-3	BS-5-3	5	70	717	Mixed	0	0	1	70.98	93.409	6.591	2.068	0.177	0	1.652	4.743	1.739	2.727	0	55.37	29.568		YES
2021-01-28_12h-31m-47s_SS-7-8	SS-7-8	7	65	518	Mixed	0	0	1	57.65	93.541	6.459	0	93.826	0	5.921	4.501	2.424	1.857	0	16.602	70.27				YES
2021-01-27_13h-29m-16s_RS-2-30	RS-2-30	2	66	688	Mixed	0	0	1	78.43	93.563	6.437	84.79	0	0	0.541	4.648	1.698	2.738	0	49.273	35.029				YES
2021-01-27_10h-10m-08s_BS-6-13	BS-6-13	6	65	676	Mixed	0	0	1	57.25	93.595	6.405	0.051	93.661	0	6.035	4.476	2.433	1.84	0	18.195	67.012			YES
2021-01-28_13h-17m-26s_SS-7-23	SS-7-23	7	56	769	Medium	1	0	0	63.14	93.836	6.164	0	11.106	0	24.386	5.495	2.054	2.675	0.39	82.445	4.941			YES
2021-01-26_11h-22m-52s_RS-8-8	RS-8-8	8	87	890	Mixed	0	0	1	68.24	93.902	6.098	0.084	0.167	0	1.342	4.625	1.733	2.669	0	48.539	35.843					YES
2021-01-26_15h-22m-06s_RS-10-22	RS-10-22	10	50	680	Medium	1	0	0	69.02	94.008	5.992	12.352	1.338	0	4.802	5.475	1.983	2.76	0	80.588	6.324				YES
2021-01-28_13h-27m-45s_SS-7-26	SS-7-26	7	54	724	Medium	1	0	0	69.41	94.091	5.909	13.556	1.165	0	6.946	5.514	1.979	2.786	0.552	79.834	7.044			YES
2021-01-27_13h-11m-01s_RS-2-24	RS-2-24	2	67	871	Mixed	0	0	1	78.04	94.096	5.904	79.983	0	0	1.239	4.677	1.724	2.713	0	51.091	34.788		YES
2021-01-26_14h-48m-03s_BS-9-19	BS-9-19	9	64	894	Mixed	0	0	1	77.25	94.105	5.895	56.859	0	0	1.568	4.707	1.693	2.78	0	49.553	36.465			YES
2021-01-26_13h-39m-36s_RS-8-19	RS-8-19	8	52	561	Mixed	0	0	1	70.2	94.106	5.894	0.196	0.21	0	7.192	4.754	2.364	2.011	0	46.881	41.355		YES
2021-01-27_09h-46m-11s_BS-6-23	BS-6-23	6	54	575	Medium	1	0	0	70.59	94.171	5.829	16.257	0.857	0	6.058	5.464	1.995	2.738	0.174	78.783	8		YES
2021-01-26_11h-58m-23s_RS-8-1	RS-8-1	8	90	871	Mixed	0	0	1	68.24	94.215	5.785	0.255	0.117	0	1.188	4.693	1.724	2.721	0	50.402	35.591		YES
2021-01-27_10h-51m-44s_BS-5-16	BS-5-16	5	65	595	Mixed	0	0	1	57.25	94.316	5.684	0	96.125	0	3.57	4.519	2.46	1.837	0	15.63	72.101			YES
2021-01-27_11h-38m-26s_BS-5-6	BS-5-6	5	95	623	Mixed	0	0	1	67.84	94.343	5.657	0.448	0.301	0	0.692	4.704	1.728	2.723	0.161	48.796	37.56			YES
2021-01-27_11h-06m-32s_BS-5-20	BS-5-20	5	56	689	Medium	1	0	0	70.59	94.354	5.646	2.153	4.352	0	57.671	5.566	2.046	2.72	1.306	81.567	4.935	YES				YES
2021-01-26_16h-02m-57s_RS-10-27	RS-10-27	10	50	689	Mixed	0	0	1	69.41	94.365	5.635	0.043	1.509	0	54.717	4.745	2.374	1.998	0	44.702	43.832			YES
2021-01-26_14h-14m-04s_RS-9-28	BS-9-28	9	50	595	Medium	1	0	0	69.8	94.409	5.591	14.895	0.928	0	7.024	5.467	1.974	2.77	0.168	81.345	5.546		YES
2021-01-26_15h-10m-05s_BS-9-11	BS-9-11	9	50	523	Medium	1	0	0	70.2	94.417	5.583	17.45	0.824	0	3.882	5.514	1.98	2.785	0.191	80.115	7.457					YES
2021-01-28_11h-38m-35s_BS-3-26	BS-3-26	3	76	683	Mixed	0	0	1	69.41	94.426	5.574	0.333	0.348	0	2.385	5.746	1.578	3.64	13.909	62.665	7.174	YES		YES
2021-01-27_11h-17m-03s_BS-5-28	BS-5-28	5	65	661	Mixed	0	0	1	71.76	94.469	5.531	7.32	0.067	0	1.169	4.886	1.861	2.626	0	60.968	27.685			YES
2021-01-26_16h-29m-03s_RS-10-17	RS-10-17	10	50	632	Medium	1	0	0	69.8	94.531	5.469	12.036	1.768	0	9.891	5.534	1.986	2.787	0.316	80.696	6.962			YES
2021-01-26_14h-25m-29s_BS-9-27	BS-9-27	9	65	647	Mixed	0	0	1	57.65	94.559	5.441	0	94.083	0	5.119	4.53	2.449	1.85	0	15.147	73.261			YES
2021-01-27_14h-03m-12s_RS-1-12	RS-1-12	1	65	771	Mixed	0	0	1	71.76	94.559	5.441	8.57	0.082	0	1.661	4.911	1.851	2.653	0	63.684	25.162		YES
2021-01-28_11h-08m-55s_BS-3-3	BS-3-3	3	66	754	Short	0	1	0	72.94	94.589	5.411	22.668	0.21	0	20.519	4.362	2.433	1.793	0	8.886	78.647		YES
2021-01-26_14h-06m-32s_RS-9-4	BS-9-4	9	50	513	Medium	1	0	0	70.2	94.67	5.33	16.446	1.03	0	5.975	5.579	1.995	2.796	0	82.846	5.458			YES
2021-01-27_11h-29m-12s_BS-5-2	BS-5-2	5	66	552	Short	0	1	0	72.16	94.73	5.27	21.352	0.089	0	6.513	4.369	2.416	1.809	0	7.246	80.797	YES		YES
2021-01-27_13h-24m-29s_RS-2-27	RS-2-27	2	74	756	Mixed	0	0	1	73.33	94.756	5.244	14.682	0.066	0	1.617	4.76	1.785	2.666	0	50.794	37.831					YES
2021-01-26_16h-06m-56s_RS-10-8	RS-10-8	10	50	865	Mixed	0	0	1	69.8	94.803	5.197	0.127	1.184	0	41.284	4.651	2.344	1.984	0	34.798	54.22			YES
2021-01-28_13h-13m-22s_SS-7-21	SS-7-21	7	50	894	Mixed	0	0	1	66.27	94.83	5.17	0	1.086	0	18.934	4.54	2.349	1.933	0	21.924	67.114	YES		YES
2021-01-28_10h-13m-42s_SS-4-19	SS-4-19	4	65	573	Short	0	1	0	74.12	94.846	5.154	29.702	0.187	0	22.696	4.424	2.462	1.797	0	9.075	80.105		YES
2021-01-28_12h-27m-24s_SS-7-9	SS-7-9	7	65	752	Mixed	0	0	1	71.76	94.882	5.118	7.934	0.272	0	2.616	4.933	1.884	2.618	0	65.691	23.936			YES
2021-01-26_12h-04m-47s_RS-8-7	RS-8-7	8	64	855	Mixed	0	0	1	78.04	94.899	5.101	83.841	0.178	0	0.939	4.714	1.714	2.751	0	52.982	34.386			YES
2021-01-26_14h-20m-32s_BS-9-25	BS-9-25	9	65	822	Mixed	0	0	1	70.98	94.904	5.096	6.19	0.139	0	1.454	4.902	1.854	2.645	0	64.599	24.453					YES
2021-01-26_14h-09m-15s_RS-9-5	BS-9-5	9	63	890	Mixed	0	0	1	77.65	94.946	5.054	67.215	0	0	0.884	4.702	1.716	2.74	0	50.562	37.303			YES
2021-01-27_13h-52m-13s_RS-1-4	RS-1-4	1	65	645	Mixed	0	0	1	72.16	94.994	5.006	10.006	0.264	0	2.07	4.988	1.88	2.653	0	69.767	20.465			YES
2021-01-26_11h-49m-09s_RS-8-21	RS-8-21	8	88	770	Mixed	0	0	1	67.45	95.051	4.949	0.274	0.466	0	0.426	4.719	1.767	2.67	0	53.247	33.377				YES
2021-01-27_10h-36m-35s_BS-6-10	BS-6-10	6	64	715	Mixed	0	0	1	77.65	95.068	4.932	73.053	0	0	1.362	4.713	1.721	2.739	0	50.21	37.902			YES
2021-01-26_14h-01m-43s_RS-9-1	BS-9-1	9	90	950	Mixed	0	0	1	67.84	95.069	4.931	0.521	0.268	0	1.871	4.746	1.73	2.744	0	51.368	37.053			YES
2021-01-27_09h-31m-06s_BS-6-20	BS-6-20	6	66	669	Mixed	0	0	1	76.86	95.249	4.751	49.619	0	0	1.711	4.857	1.788	2.717	0	52.765	37.967			YES
2021-01-26_15h-20m-06s_RS-10-20	RS-10-20	10	46	592	Medium	1	0	0	67.45	95.32	4.68	0	4.09	0	13.012	5.501	2.462	2.234	0	84.966	5.912				YES
2021-01-28_12h-57m-43s_SS-7-16	SS-7-16	7	52	646	Medium	1	0	0	69.8	95.32	4.68	13.581	1.041	0	4.94	5.651	2.013	2.808	0	85.604	5.108		YES
2021-01-26_13h-43m-48s_RS-9-24	BS-9-24	9	65	833	Mixed	0	0	1	78.04	95.338	4.662	75.512	0	0	1.193	4.761	1.703	2.795	0	54.022	34.694			YES
2021-01-28_10h-11m-35s_SS-4-20	SS-4-20	4	73	778	Mixed	0	0	1	73.33	95.343	4.657	14.926	0.211	0	1.689	4.782	1.787	2.676	0	50.386	39.075			YES
2021-01-27_13h-33m-17s_RS-2-28	RS-2-28	2	65	587	Short	0	1	0	72.94	95.361	4.639	23.564	0.531	0	10.61	4.43	2.453	1.806	0	9.71	79.898					YES
2021-01-26_15h-06m-58s_BS-9-12	BS-9-12	9	62	841	Mixed	0	0	1	77.25	95.413	4.587	65.225	0	0	1.617	4.774	1.717	2.781	0	51.843	37.931			YES
2021-01-26_15h-35m-26s_RS-10-5	RS-10-5	10	46	513	Medium	1	0	0	68.63	95.476	4.524	0.114	2.875	0	12.837	5.561	2.506	2.219	0	85.965	5.458			YES
2021-01-28_11h-16m-00s_BS-3-11	BS-3-11	3	65	575	Short	0	1	0	72.94	95.502	4.498	25.149	0.934	0	5.177	4.354	2.424	1.796	0	5.217	84.174			YES
2021-01-26_14h-38m-14s_BS-9-15	BS-9-15	9	52	697	Mixed	0	0	1	68.24	95.574	4.426	0.3	5.051	0	32.313	5.158	2.287	2.255	0	76.471	13.773			YES
2021-01-28_11h-51m-09s_BS-3-30	BS-3-30	3	65	810	Mixed	0	0	1	76.86	95.676	4.324	50.214	0	0	0.3	4.827	1.793	2.692	0	49.877	41.111			YES
2021-01-27_13h-56m-48s_RS-1-2	RS-1-2	1	75	776	Medium	1	0	0	66.27	95.684	4.316	0	1.156	0	2.44	5.846	1.556	3.756	8.505	70.361	8.892		YES
2021-01-26_11h-08m-04s_RS-8-28	RS-8-28	8	52	540	Medium	1	0	0	70.98	95.713	4.287	18.564	0.249	0	6.085	5.661	2.03	2.79	0	84.63	5.926			YES
2021-01-28_12h-44m-08s_SS-7-6	SS-7-6	7	65	718	Mixed	0	0	1	76.86	95.737	4.263	54.137	0	0	0.778	4.857	1.817	2.672	0	54.735	36.212			YES
2021-01-27_13h-41m-07s_RS-2-14	RS-2-14	2	75	731	Medium	1	0	0	65.88	95.8	4.2	0	1.864	0	5.113	5.862	1.592	3.683	9.029	71.683	8.892		YES
2021-01-28_11h-19m-03s_BS-3-9	BS-3-9	3	74	727	Mixed	0	0	1	69.02	95.825	4.175	0	0.557	0	1.993	5.896	1.588	3.712	12.792	65.475	10.041		YES
2021-01-28_13h-19m-53s_SS-7-28	SS-7-28	7	46	650	Medium	1	0	0	67.45	95.849	4.151	0	2.404	0	13.427	5.515	2.459	2.243	0.154	82.769	8.308					YES
2021-01-27_14h-33m-01s_RS-1-26	RS-1-26	1	66	639	Short	0	1	0	72.55	95.947	4.053	21.654	1.218	0	5.028	4.406	2.47	1.784	0	7.512	82.786		YES
2021-01-27_13h-27m-42s_RS-2-25	RS-2-25	2	80	502	Mixed	0	0	1	64.71	95.974	4.026	0	3.649	0	3.571	5.766	1.574	3.663	7.371	69.522	12.351			YES
2021-01-26_11h-17m-29s_RS-8-29	RS-8-29	8	46	519	Medium	1	0	0	69.02	96.06	3.94	0	1.282	0	12.708	5.588	2.514	2.222	0.193	86.705	5.01		YES
2021-01-26_11h-27m-45s_RS-8-10	RS-8-10	8	46	546	Medium	1	0	0	68.63	96.073	3.927	0	1.073	0	14.118	5.526	2.497	2.213	0	85.165	6.593			YES
2021-01-27_11h-27m-23s_BS-5-5	BS-5-5	5	65	566	Mixed	0	0	1	77.65	96.084	3.916	71.133	0	0	0.382	4.899	1.823	2.688	0	56.007	36.042			YES
2021-01-28_09h-43m-03s_SS-4-30	SS-4-30	4	64	680	Mixed	0	0	1	76.08	96.093	3.907	41.115	0	0	0.948	4.856	1.806	2.689	0	51.324	40.441				YES
2021-01-28_13h-15m-55s_SS-7-24	SS-7-24	7	64	832	Mixed	0	0	1	77.25	96.123	3.877	59.507	0	0	2.385	4.771	1.697	2.811	0	51.322	39.183				YES
2021-01-28_09h-52m-07s_SS-4-11	SS-4-11	4	66	763	Mixed	0	0	1	78.04	96.132	3.868	80.79	0	0	0.823	4.8	1.715	2.8	0	53.211	37.746			YES
2021-01-27_09h-44m-14s_BS-6-25	BS-6-25	6	64	682	Mixed	0	0	1	77.25	96.146	3.854	55.188	0	0	1.135	4.876	1.814	2.687	0	56.012	35.63				YES
2021-01-27_10h-20m-00s_BS-6-5	BS-6-5	6	65	734	Mixed	0	0	1	78.43	96.157	3.843	86.019	0	0	1.844	4.82	1.715	2.811	0	55.177	35.422		YES
2021-01-28_10h-24m-20s_SS-4-13	SS-4-13	4	75	742	Mixed	0	0	1	73.73	96.159	3.841	13.22	0	0	1.263	4.815	1.809	2.661	0	52.965	37.871			YES
2021-01-28_10h-22m-34s_SS-4-12	SS-4-12	4	70	713	Mixed	0	0	1	69.02	96.182	3.818	0.307	0.588	0	1.708	5.975	1.6	3.734	14.306	66.62	7.854			YES
2021-01-26_11h-02m-03s_RS-8-27	RS-8-27	8	65	536	Mixed	0	0	1	72.94	96.203	3.797	11.864	0	0	0.82	5.006	1.901	2.633	0	67.91	24.067			YES
2021-01-28_12h-46m-45s_SS-7-5	SS-7-5	7	46	532	Medium	1	0	0	68.63	96.283	3.717	0	2.273	0	11.294	5.63	2.524	2.231	0.188	88.91	4.699			YES
2021-01-27_14h-22m-04s_RS-1-16	RS-1-16	1	65	664	Short	0	1	0	72.94	96.287	3.713	23.021	0.958	0	6.573	4.49	2.442	1.839	0	9.488	82.53			YES
2021-01-28_11h-37m-00s_BS-3-27	BS-3-27	3	65	656	Short	0	1	0	72.55	96.321	3.679	21.656	0.65	0	5.858	4.387	2.418	1.814	0	7.47	83.232			YES
2021-01-27_10h-59m-09s_BS-5-24	BS-5-24	5	65	655	Mixed	0	0	1	76.86	96.324	3.676	52.483	0	0	0.991	4.892	1.807	2.708	0	56.794	35.573				YES
2021-01-27_09h-39m-21s_BS-6-16	BS-6-16	6	70	631	Mixed	0	0	1	69.02	96.329	3.671	0	0.328	0	2.193	5.932	1.588	3.736	14.739	65.769	7.132			YES
2021-01-28_09h-39m-30s_SS-4-26	SS-4-26	4	74	640	Mixed	0	0	1	71.76	96.349	3.651	9.466	0.146	0	2.869	5.027	1.776	2.831	0.156	69.688	22.344			YES
2021-01-26_14h-44m-25s_BS-9-18	BS-9-18	9	46	619	Medium	1	0	0	66.27	96.351	3.649	0	5.044	0	15.236	5.458	2.456	2.222	0.162	83.845	7.431		YES
2021-01-26_15h-47m-37s_RS-10-1	RS-10-1	10	88	899	Mixed	0	0	1	70.59	96.395	3.605	0.139	0	0	4.118	4.896	1.765	2.774	0.445	53.949	37.264			YES
2021-01-28_09h-57m-39s_SS-4-7	SS-4-7	4	65	587	Mixed	0	0	1	72.55	96.395	3.605	22.395	1.014	0	7.698	4.533	2.454	1.847	0	13.288	79.387		YES
2021-01-26_14h-18m-44s_BS-9-26	BS-9-26	9	64	642	Medium	1	0	0	63.92	96.397	3.603	0	4.023	0	6.773	5.611	1.778	3.156	1.713	78.505	9.969			YES
2021-01-28_11h-07m-17s_BS-3-6	BS-3-6	3	66	653	Mixed	0	0	1	78.04	96.407	3.593	77.279	0	0	2.305	4.813	1.72	2.798	0.153	50.536	41.348			YES
2021-01-28_11h-23m-52s_BS-3-7	BS-3-7	3	98	739	Mixed	0	0	1	70.2	96.461	3.539	0.176	0.214	0	2.358	4.929	1.744	2.826	1.218	55.345	34.912				YES
2021-01-28_12h-52m-35s_SS-7-1	SS-7-1	7	50	707	Mixed	0	0	1	67.06	96.496	3.504	0	2.446	0	26.513	4.717	2.216	2.128	0.141	39.321	51.344					YES
2021-01-28_10h-04m-46s_SS-4-23	SS-4-23	4	47	558	Medium	1	0	0	68.24	96.523	3.477	0.205	2.872	0	10.483	5.626	2.517	2.235	0.179	88.889	4.839		YES
2021-01-27_14h-04m-38s_RS-1-11	RS-1-11	1	66	549	Mixed	0	0	1	73.33	96.554	3.446	23.403	0.063	0	6.759	4.507	2.475	1.821	0	11.111	80.874				YES
2021-01-28_10h-26m-02s_SS-4-17	SS-4-17	4	64	708	Mixed	0	0	1	77.25	96.602	3.398	58.259	0	0	1.078	4.915	1.818	2.703	0	55.791	37.006				YES
2021-01-26_16h-12m-35s_RS-10-10	RS-10-10	10	65	734	Mixed	0	0	1	71.37	96.607	3.393	10.191	0.289	0	2.232	5.059	1.777	2.847	0	69.074	23.978			YES
2021-01-26_15h-59m-53s_RS-10-28	RS-10-28	10	65	763	Medium	1	0	0	63.53	96.611	3.389	0	4.094	0	8.349	5.614	1.775	3.163	1.442	79.423	9.961					YES
2021-01-28_13h-41m-45s_SS-4-28	SS-4-28	4	66	774	Short	0	1	0	71.76	96.618	3.382	17.39	0.631	0	8.49	4.455	2.442	1.824	0	9.69	82.041					YES
2021-01-27_10h-31m-37s_BS-6-7	BS-6-7	6	68	662	Mixed	0	0	1	72.16	96.628	3.372	13.117	0	0	2.177	5.103	1.799	2.837	0	71.601	22.356			YES
2021-01-26_10h-52m-37s_RS-8-26	RS-8-26	8	65	716	Medium	1	0	0	67.84	96.635	3.365	0	2.276	0	5.893	5.732	1.8	3.185	2.933	81.145	6.844			YES
2021-01-28_10h-06m-48s_SS-4-22	SS-4-22	4	60	742	Mixed	0	0	1	65.88	96.656	3.344	0.064	2.934	0	14.29	4.466	1.889	2.365	0	13.073	79.245			YES
2021-01-28_11h-34m-57s_BS-3-14	BS-3-14	3	65	707	Short	0	1	0	72.55	96.685	3.315	20.811	0.429	0	7.741	4.474	2.456	1.822	0	8.345	84.583		YES
2021-01-28_11h-29m-18s_BS-3-17	BS-3-17	3	65	721	Mixed	0	0	1	76.86	96.697	3.303	55.234	0	0	0.148	4.881	1.807	2.7	0	54.092	38.835			YES
2021-01-26_13h-27m-35s_RS-8-18	RS-8-18	8	55	580	Medium	1	0	0	66.27	96.698	3.302	0	3.838	0	15.856	5.735	1.998	2.87	2.414	83.103	7.069				YES
2021-01-28_12h-03m-06s_BS-3-21	BS-3-21	3	74	798	Mixed	0	0	1	73.33	96.714	3.286	12.561	0	0	0.903	4.861	1.778	2.734	0	53.509	38.972				YES
2021-01-27_14h-13m-53s_RS-1-19	RS-1-19	1	56	631	Medium	1	0	0	64.71	96.727	3.273	0	3.236	0	10.632	5.689	2.039	2.79	0.634	86.688	5.864				YES
2021-01-28_11h-12m-14s_BS-3-2	BS-3-2	3	75	736	Mixed	0	0	1	66.27	96.727	3.273	0	0.938	0	2.475	5.954	1.576	3.778	8.967	71.739	10.326					YES
2021-01-27_11h-14m-51s_BS-5-29	BS-5-29	5	60	718	Mixed	0	0	1	66.27	96.773	3.227	0	2.238	0	16.355	4.518	1.894	2.385	0	13.788	78.969			YES
2021-01-27_09h-49m-56s_BS-6-22	BS-6-22	6	68	737	Mixed	0	0	1	72.55	96.878	3.122	11.265	0.143	0	2.729	5.038	1.773	2.841	0	68.385	24.966			YES
2021-01-26_11h-32m-09s_RS-8-13	RS-8-13	8	68	954	Mixed	0	0	1	72.94	96.88	3.12	12.108	0	0	1.717	4.898	1.781	2.75	0	57.338	36.059		YES
2021-01-27_13h-19m-14s_RS-2-21	RS-2-21	2	66	636	Short	0	1	0	73.33	96.881	3.119	22.336	0.662	0	16.387	4.504	2.482	1.815	0	9.277	83.491			YES
2021-01-27_11h-04m-29s_BS-5-23	BS-5-23	5	46	621	Medium	1	0	0	67.84	96.89	3.11	0	3.446	0	13.943	5.602	2.507	2.234	0.161	87.601	6.28		YES
2021-01-28_13h-02m-41s_SS-7-18	SS-7-18	7	46	653	Medium	1	0	0	67.06	96.893	3.107	0	4.333	0	17.353	5.628	2.5	2.251	0	89.28	5.054				YES
2021-01-26_11h-46m-53s_RS-8-22	RS-8-22	8	52	838	Mixed	0	0	1	63.53	96.9	3.1	0	7.253	0	9.021	5.031	1.827	2.753	0	69.212	22.673			YES
2021-01-27_12h-50m-20s_RS-2-1	RS-2-1	2	74	664	Mixed	0	0	1	67.45	96.922	3.078	0.07	0.802	0	2.276	5.945	1.586	3.747	10.09	71.235	10.241			YES
2021-01-27_11h-00m-41s_BS-5-21	BS-5-21	5	65	545	Short	0	1	0	73.33	96.941	3.059	27.684	0	0	3.463	4.461	2.462	1.812	0.183	8.991	83.486			YES
2021-01-28_11h-33m-14s_BS-3-13	BS-3-13	3	100	758	Mixed	0	0	1	70.59	96.958	3.042	0.187	0.058	0	2.396	4.896	1.766	2.773	0	55.673	37.467			YES
2021-01-26_14h-59m-52s_BS-9-9	BS-9-9	9	54	571	Medium	1	0	0	67.45	96.976	3.024	0.063	2.712	0	15.571	5.763	1.978	2.914	1.401	85.814	5.954				YES
2021-01-28_11h-41m-55s_BS-3-29	BS-3-29	3	72	706	Mixed	0	0	1	73.33	96.987	3.013	11.886	0.065	0	0.901	4.87	1.803	2.7	0	54.816	38.527		YES
2021-01-27_14h-12m-24s_RS-1-20	RS-1-20	1	70	789	Mixed	0	0	1	58.04	96.998	3.002	0	81.119	0	15.825	5.104	2.035	2.508	0.253	72.37	19.772		YES
2021-01-26_12h-06m-40s_RS-8-6	RS-8-6	8	68	735	Mixed	0	0	1	71.76	97	3	10.382	0	0	1.373	5.051	1.777	2.842	0	69.66	23.537	YES				YES
2021-01-27_10h-50m-09s_BS-5-15	BS-5-15	5	70	572	Mixed	0	0	1	58.82	97.002	2.998	0	75.134	0	19.482	5.154	2.023	2.548	0.175	73.427	19.755				YES
2021-01-28_10h-01m-52s_SS-4-6	SS-4-6	4	98	644	Mixed	0	0	1	70.98	97.013	2.987	0.341	0.155	0	1.113	4.937	1.743	2.832	0.311	55.745	37.422			YES
2021-01-27_14h-39m-05s_RS-1-23	RS-1-23	1	95	796	Mixed	0	0	1	70.59	97.053	2.947	0.407	0.06	0	3.043	4.923	1.754	2.807	0.251	53.769	38.819					YES
2021-01-27_09h-47m-57s_BS-6-21	BS-6-21	6	55	675	Mixed	0	0	1	65.88	97.091	2.909	0	5.948	0	35.225	5.266	2.127	2.476	0	74.222	18.519		YES
2021-01-27_10h-33m-02s_BS-6-6	BS-6-6	6	70	578	Mixed	0	0	1	58.82	97.113	2.887	0	76.095	0	20.209	5.108	2.047	2.496	0.346	72.491	19.377			YES
2021-01-27_14h-23m-41s_RS-1-15	RS-1-15	1	100	814	Mixed	0	0	1	70.59	97.143	2.857	0.193	0.069	0	3.773	4.883	1.766	2.764	0.123	56.143	36.609		YES
2021-01-27_10h-17m-25s_BS-6-12	BS-6-12	6	65	758	Mixed	0	0	1	66.67	97.163	2.837	0	2.226	0	17.996	4.52	1.911	2.365	0	11.214	82.322			YES
2021-01-27_11h-02m-10s_BS-5-22	BS-5-22	5	68	619	Mixed	0	0	1	58.04	97.185	2.815	0	78.942	0	16.199	5.113	2.039	2.508	0.646	71.244	20.517				YES
2021-01-26_16h-27m-13s_RS-10-15	RS-10-15	10	54	685	Medium	1	0	0	63.14	97.191	2.809	0.13	7.732	0	10.075	5.696	2.035	2.799	0.146	89.197	3.796				YES
2021-01-27_10h-48m-36s_BS-5-17	BS-5-17	5	65	668	Mixed	0	0	1	76.47	97.203	2.797	47.197	0.014	0	0.465	4.908	1.806	2.717	0	55.689	38.024			YES
2021-01-26_11h-37m-04s_RS-8-12	RS-8-12	8	54	539	Medium	1	0	0	67.45	97.224	2.776	0.218	1.926	0	16.359	5.806	2.01	2.888	0.928	88.683	3.711				YES
2021-01-28_11h-53m-58s_BS-3-20	BS-3-20	3	66	669	Short	0	1	0	73.33	97.224	2.776	24.59	0.358	0	10.074	4.494	2.433	1.847	0.149	9.417	84.155			YES
2021-01-26_14h-40m-15s_BS-9-16	BS-9-16	9	54	556	Medium	1	0	0	64.71	97.228	2.772	0	6.09	0	13.994	5.81	2.004	2.899	1.079	89.029	3.597			YES
2021-01-27_11h-25m-38s_BS-5-4	BS-5-4	5	62	701	Mixed	0	0	1	65.49	97.228	2.772	0	2.642	0	17.23	4.503	1.9	2.37	0	13.409	79.601				YES
2021-01-26_15h-02m-44s_BS-9-10	BS-9-10	9	46	618	Medium	1	0	0	67.84	97.236	2.764	0	3.421	0	14.352	5.564	2.462	2.26	0.162	85.275	8.414				YES
2021-01-27_13h-39m-48s_RS-2-15	RS-2-15	2	65	699	Mixed	0	0	1	72.16	97.293	2.707	16.617	0.973	0	7.094	4.524	2.498	1.811	0	10.157	83.834			YES
2021-01-26_13h-52m-51s_RS-9-22	BS-9-22	9	52	675	Mixed	0	0	1	65.88	97.307	2.693	0	2.738	0	6.51	5.21	1.879	2.773	0.148	78.815	13.926			YES
2021-01-27_14h-31m-21s_RS-1-30	RS-1-30	1	52	784	Mixed	0	0	1	65.49	97.322	2.678	0	4.22	0	8.168	5.061	1.827	2.77	0	70.026	22.577				YES
2021-01-26_11h-25m-25s_RS-8-9	RS-8-9	8	55	769	Mixed	0	0	1	63.92	97.381	2.619	0	6.997	0	32.576	5.018	2.064	2.431	0.13	59.428	34.98	YES				YES
2021-01-27_13h-55m-26s_RS-1-1	RS-1-1	1	100	816	Mixed	0	0	1	70.59	97.387	2.613	0.296	0.245	0	3.674	4.94	1.759	2.809	0	57.475	36.397					YES
2021-01-26_15h-16m-49s_RS-10-19	RS-10-19	10	54	665	Medium	1	0	0	65.1	97.393	2.607	0	5.238	0	24.718	5.805	1.999	2.903	1.504	87.368	4.962			YES
2021-01-27_12h-54m-28s_RS-2-4	RS-2-4	2	75	728	Mixed	0	0	1	73.73	97.411	2.589	12.248	0	0	0.935	4.873	1.781	2.736	0	53.022	40.797					YES
2021-01-28_10h-19m-06s_SS-4-15	SS-4-15	4	56	581	Medium	1	0	0	64.31	97.466	2.534	0.117	2.946	0	8.181	5.709	2.052	2.782	0.688	87.091	6.368					YES
2021-01-28_12h-29m-45s_SS-7-11	SS-7-11	7	56	636	Medium	1	0	0	67.45	97.474	2.526	0.335	1.996	0	14.607	5.778	2.065	2.798	1.415	88.522	4.088		YES
2021-01-28_11h-03m-20s_BS-3-5	BS-3-5	3	70	586	Mixed	0	0	1	58.04	97.484	2.516	0	78.284	0	15.812	5.126	2.023	2.534	0.341	74.403	19.113					YES
2021-01-27_13h-07m-40s_RS-2-9	RS-2-9	2	73	580	Mixed	0	0	1	67.45	97.49	2.51	0	1.324	0	1.864	6.12	1.584	3.863	12.586	72.241	8.103		YES
2021-01-27_14h-25m-34s_RS-1-27	RS-1-27	1	73	707	Mixed	0	0	1	66.67	97.49	2.51	0	1.879	0	4.119	6.159	1.582	3.892	13.013	73.126	7.072		YES
2021-01-27_10h-54m-15s_BS-5-14	BS-5-14	5	70	694	Mixed	0	0	1	73.33	97.502	2.498	13.677	0	0	1.947	5.051	1.751	2.884	0	69.885	25.072		YES
2021-01-26_12h-10m-24s_RS-8-5	RS-8-5	8	56	545	Medium	1	0	0	68.24	97.509	2.491	0.247	1.758	0	15.235	5.853	2.096	2.793	2.018	88.073	3.853			YES
2021-01-26_11h-44m-25s_RS-8-24	RS-8-24	8	46	614	Medium	1	0	0	68.24	97.557	2.443	0	1.731	0	16.588	5.599	2.482	2.256	0.814	88.111	5.7					YES
2021-01-26_14h-29m-24s_BS-9-29	BS-9-29	9	50	570	Mixed	0	0	1	70.2	97.571	2.429	0.07	1.138	0	62.276	4.782	2.379	2.01	0	30.877	63.684				YES
2021-01-26_14h-34m-49s_BS-9-13	BS-9-13	9	66	734	Mixed	0	0	1	70.98	97.619	2.381	7.011	0.115	0	2.022	5.087	1.786	2.849	0	72.752	21.935			YES
2021-01-28_11h-56m-10s_BS-3-19	BS-3-19	3	98	729	Mixed	0	0	1	69.8	97.626	2.374	0.147	0	0	2.251	5	1.744	2.867	0.549	60.082	34.019					YES
2021-01-26_15h-24m-01s_RS-10-23	RS-10-23	10	60	664	Medium	1	0	0	63.14	97.632	2.368	0	5.671	0	8.916	5.759	1.804	3.192	1.205	85.843	6.175			YES
2021-01-28_10h-29m-59s_SS-4-4	SS-4-4	4	66	723	Short	0	1	0	72.94	97.654	2.346	22.538	0.42	0	16.935	4.539	2.486	1.826	0	8.022	86.86					YES
2021-01-26_15h-18m-21s_RS-10-21	RS-10-21	10	52	760	Mixed	0	0	1	63.14	97.657	2.343	0	9.062	0	12.46	5.141	1.844	2.789	0	78.289	15.658			YES
2021-01-27_13h-04m-29s_RS-2-8	RS-2-8	2	68	605	Short	0	1	0	72.94	97.661	2.339	22.942	0	0	8.094	4.504	2.463	1.828	0	6.777	87.438					YES
2021-01-26_13h-56m-32s_RS-9-20	BS-9-20	9	55	682	Mixed	0	0	1	63.53	97.69	2.31	0	7.829	0	39.416	4.95	2.041	2.425	0	55.865	38.856		YES
2021-01-26_14h-04m-42s_RS-9-3	BS-9-3	9	55	696	Mixed	0	0	1	65.49	97.695	2.305	0	5.537	0	33.009	5.002	2.058	2.43	0.287	57.184	36.925				YES
2021-01-26_15h-45m-29s_RS-10-2	RS-10-2	10	60	794	Medium	1	0	0	63.53	97.699	2.301	0	4.845	0	9.386	5.752	1.816	3.168	2.267	81.864	9.698				YES
2021-01-26_14h-42m-14s_BS-9-17	BS-9-17	9	62	638	Medium	1	0	0	67.84	97.7	2.3	0.125	1.861	0	4.259	5.784	1.788	3.236	0.313	86.991	6.426				YES
2021-01-28_10h-35m-24s_SS-4-2	SS-4-2	4	58	574	Medium	1	0	0	63.14	97.707	2.293	0.111	6.506	0	9.569	5.648	1.982	2.85	0	89.024	4.53				YES
2021-01-28_11h-10m-18s_BS-3-1	BS-3-1	3	97	680	Mixed	0	0	1	70.2	97.707	2.293	0.235	0.312	0	2.203	4.931	1.762	2.799	0.441	52.059	41.765				YES
2021-01-27_14h-20m-29s_RS-1-17	RS-1-17	1	74	716	Mixed	0	0	1	67.06	97.713	2.287	0	1.727	0	4.288	6.195	1.588	3.902	14.246	71.369	8.24		YES
2021-01-26_13h-25m-35s_RS-8-17	RS-8-17	8	54	587	Mixed	0	0	1	67.06	97.718	2.282	0	3.66	0	35.377	5.409	2.148	2.518	0.17	76.831	18.228				YES
2021-01-28_09h-48m-14s_SS-4-29	SS-4-29	4	72	565	Mixed	0	0	1	67.84	97.72	2.28	0	1.063	0	2.421	6.051	1.597	3.789	10.973	73.097	9.912		YES
2021-01-27_14h-34m-41s_RS-1-25	RS-1-25	1	75	763	Mixed	0	0	1	73.33	97.742	2.258	13.421	0.176	0	1.557	4.923	1.787	2.755	0	56.75	38.139	YES		YES
2021-01-26_15h-50m-39s_RS-10-26	RS-10-26	10	64	901	Mixed	0	0	1	70.2	97.768	2.232	1.189	0	0	1.171	5.038	1.737	2.9	0	72.031	22.42			YES
2021-01-27_13h-58m-45s_RS-1-10	RS-1-10	1	57	775	Medium	1	0	0	66.67	97.779	2.221	0	2.001	0	19.624	5.827	2.06	2.829	1.29	89.548	3.484			YES
2021-01-27_10h-57m-22s_BS-5-13	BS-5-13	5	68	518	Medium	1	0	0	67.06	97.798	2.202	0	2.605	0	4.773	5.793	1.801	3.217	1.351	83.977	8.301			YES
2021-01-28_09h-59m-15s_SS-4-8	SS-4-8	4	52	791	Mixed	0	0	1	64.31	97.814	2.186	0	6.6	0	8.082	5.02	1.799	2.791	0	68.647	24.526	YES		YES
2021-01-28_11h-57m-53s_BS-3-18	BS-3-18	3	76	667	Medium	1	0	0	68.24	97.826	2.174	0	1.393	0	4.01	6.135	1.598	3.84	8.546	79.01	7.046				YES
2021-01-28_12h-48m-20s_SS-7-2	SS-7-2	7	55	634	Mixed	0	0	1	67.06	97.839	2.161	0	2.565	0	19.823	4.948	2.058	2.404	0	55.836	38.17			YES
2021-01-28_10h-08m-32s_SS-4-21	SS-4-21	4	56	640	Medium	1	0	0	63.92	97.859	2.141	0	4.652	0	6.627	5.728	2.013	2.846	0.156	90.156	4.219					YES
2021-01-28_11h-46m-55s_BS-3-28	BS-3-28	3	98	868	Mixed	0	0	1	70.59	97.871	2.129	0.405	0.221	0	3.254	4.989	1.76	2.834	0.806	60.484	33.41				YES
2021-01-26_14h-36m-24s_BS-9-14	BS-9-14	9	55	613	Mixed	0	0	1	65.1	97.914	2.086	0.015	7.545	0	38.859	4.995	2.061	2.423	0	60.848	33.279	YES				YES
2021-01-26_15h-43m-44s_RS-10-3	RS-10-3	10	55	685	Mixed	0	0	1	65.1	97.924	2.076	0.047	6.324	0	36.239	4.977	2.071	2.403	0.146	60.146	33.431		YES
2021-01-27_11h-20m-03s_BS-5-26	BS-5-26	5	67	568	Mixed	0	0	1	66.67	97.924	2.076	0	1.781	0	4.948	5.754	1.81	3.18	1.056	82.923	10.387			YES
2021-01-26_16h-33m-23s_RS-10-13	RS-10-13	10	60	722	Mixed	0	0	1	65.49	97.956	2.044	0.043	2.418	0	7.983	5.681	1.77	3.21	1.385	81.302	10.803					YES
2021-01-27_10h-11m-49s_BS-6-14	BS-6-14	6	56	603	Medium	1	0	0	64.71	97.994	2.006	0	2.837	0	12.233	5.804	2.042	2.843	0.663	91.211	3.98					YES
2021-01-27_13h-02m-55s_RS-2-11	RS-2-11	2	56	534	Medium	1	0	0	67.45	97.998	2.002	0	1.997	0	16.488	5.903	2.028	2.911	2.622	88.951	3.933			YES
2021-01-28_12h-41m-15s_SS-7-3	SS-7-3	7	56	739	Medium	1	0	0	67.84	98.004	1.996	0	1.412	0	13.987	5.858	2.021	2.898	1.083	90.122	3.924			YES
2021-01-26_11h-55m-54s_RS-8-2	RS-8-2	8	67	592	Medium	1	0	0	67.06	98.011	1.989	0	1.6	0	5.265	5.82	1.8	3.234	1.52	86.149	6.926			YES
2021-01-28_12h-49m-46s_SS-7-4	SS-7-4	7	65	624	Medium	1	0	0	66.67	98.018	1.982	0	1.937	0	4.549	5.793	1.781	3.253	0.801	86.538	7.212		YES
2021-01-27_11h-35m-06s_BS-5-8	BS-5-8	5	70	639	Medium	1	0	0	66.67	98.042	1.958	0	0.387	0	5.563	5.784	1.799	3.216	0.469	86.854	6.886			YES
2021-01-27_09h-37m-31s_BS-6-17	BS-6-17	6	65	872	Mixed	0	0	1	64.31	98.05	1.95	0	5.111	0	16.726	4.921	1.764	2.789	0	52.294	42.775				YES
2021-01-27_13h-16m-00s_RS-2-19	RS-2-19	2	97	741	Mixed	0	0	1	70.59	98.057	1.943	0.849	0	0	3.745	5.033	1.761	2.859	0.405	60.594	34.548			YES
2021-01-28_12h-54m-36s_SS-7-14	SS-7-14	7	65	691	Mixed	0	0	1	64.71	98.062	1.938	0	4.872	0	13.096	4.93	1.765	2.793	0	55.282	40.087			YES
2021-01-26_16h-25m-41s_RS-10-16	RS-10-16	10	46	659	Medium	1	0	0	69.41	98.094	1.906	0	2.48	0	62.207	5.517	2.516	2.193	0	89.378	6.373			YES
2021-01-28_11h-40m-15s_BS-3-25	BS-3-25	3	72	573	Medium	1	0	0	67.06	98.097	1.903	0	2.07	0	3.38	5.811	1.815	3.201	1.047	87.958	5.934					YES
2021-01-27_10h-15m-52s_BS-6-11	BS-6-11	6	68	603	Medium	1	0	0	68.24	98.115	1.885	0	0.748	0	5.349	5.846	1.836	3.184	1.658	85.075	8.126				YES
2021-01-27_13h-06m-01s_RS-2-7	RS-2-7	2	98	900	Mixed	0	0	1	70.59	98.119	1.881	0.288	0.213	0	2.501	5.007	1.762	2.841	0.889	58.556	35.778			YES
2021-01-28_12h-56m-12s_SS-7-15	SS-7-15	7	55	640	Mixed	0	0	1	65.88	98.124	1.876	0	4.331	0	23.946	5.006	2.053	2.438	0	60.312	34.531			YES
2021-01-26_14h-55m-45s_BS-9-6	BS-9-6	9	88	914	Mixed	0	0	1	69.02	98.132	1.868	0.134	0.118	0	2.035	4.991	1.725	2.893	0.656	57.768	36.98			YES
2021-01-27_10h-26m-13s_BS-6-3	BS-6-3	6	70	621	Mixed	0	0	1	72.94	98.136	1.864	12.608	0.173	0	2.101	5.072	1.773	2.861	0	69.565	26.248	YES		YES
2021-01-28_13h-11m-28s_SS-7-20	SS-7-20	7	55	769	Mixed	0	0	1	64.31	98.142	1.858	0	6.585	0	29.805	4.952	2.049	2.417	0	55.657	38.492		YES
2021-01-27_11h-43m-13s_BS-5-10	BS-5-10	5	60	748	Mixed	0	0	1	66.27	98.172	1.828	0	1.928	0	21.438	4.557	1.921	2.372	0	13.636	81.551		YES
2021-01-27_14h-37m-13s_RS-1-24	RS-1-24	1	68	811	Mixed	0	0	1	64.31	98.174	1.826	0	4.572	0	11.533	4.935	1.754	2.814	0.123	53.761	41.307		YES
2021-01-27_09h-56m-20s_BS-6-26	BS-6-26	6	70	629	Mixed	0	0	1	58.82	98.22	1.78	0	75.75	0	21.283	5.205	2.055	2.533	0.954	75.199	19.714			YES
2021-01-28_09h-41m-19s_SS-4-25	SS-4-25	4	66	715	Mixed	0	0	1	63.92	98.227	1.773	0	4.877	0	9.676	4.923	1.767	2.786	0	51.049	44.615			YES
2021-01-27_10h-00m-42s_BS-6-30	BS-6-30	6	52	734	Mixed	0	0	1	65.1	98.239	1.761	0	4.448	0	10.754	5.156	1.858	2.774	0.136	72.752	22.48				YES
2021-01-27_10h-56m-01s_BS-5-12	BS-5-12	5	65	753	Mixed	0	0	1	64.71	98.301	1.699	0.018	4.127	0	13.758	4.942	1.788	2.765	0	55.246	39.973					YES
2021-01-28_10h-36m-43s_SS-4-1	SS-4-1	4	68	650	Mixed	0	0	1	64.71	98.302	1.698	0.053	4.821	0	14.832	4.933	1.781	2.77	0	50.615	45.385	YES		YES
2021-01-26_16h-14m-43s_RS-10-11	RS-10-11	10	56	700	Medium	1	0	0	67.45	98.326	1.674	0.168	1.475	0	18.567	5.902	2.026	2.913	1.571	90.714	3.571			YES
2021-01-27_11h-21m-36s_BS-5-25	BS-5-25	5	66	677	Mixed	0	0	1	64.71	98.348	1.652	0	5.411	0	13.416	4.94	1.772	2.788	0	54.357	41.507			YES
2021-01-28_10h-31m-31s_SS-4-5	SS-4-5	4	70	694	Medium	1	0	0	67.06	98.351	1.649	0	2.138	0	3.535	5.842	1.812	3.224	1.729	86.023	7.061			YES
2021-01-27_13h-38m-23s_RS-2-16	RS-2-16	2	70	623	Mixed	0	0	1	58.43	98.36	1.64	0	76.606	0	17.861	5.218	2.07	2.521	0.642	75.602	19.422			YES
2021-01-28_11h-17m-29s_BS-3-10	BS-3-10	3	62	728	Mixed	0	0	1	63.92	98.375	1.625	0	5.268	0	8.587	4.698	1.858	2.529	0	22.802	72.802			YES
2021-01-27_11h-30m-42s_BS-5-1	BS-5-1	5	65	632	Mixed	0	0	1	64.71	98.394	1.606	0	3.939	0	8.51	4.932	1.775	2.779	0	53.165	42.563					YES
2021-01-27_09h-35m-17s_BS-6-18	BS-6-18	6	68	664	Medium	1	0	0	67.84	98.395	1.605	0.123	1.428	0	6.524	5.851	1.793	3.263	0.904	88.404	6.325		YES
2021-01-28_12h-04m-53s_BS-3-22	BS-3-22	3	70	693	Medium	1	0	0	67.06	98.395	1.605	0.168	2.422	0	5.417	5.86	1.803	3.25	1.443	88.456	5.628			YES
2021-01-28_09h-53m-51s_SS-4-10	SS-4-10	4	70	560	Mixed	0	0	1	58.82	98.401	1.599	0	69.931	0	23.115	5.172	2.064	2.506	0.536	73.393	21.429					YES
2021-01-27_13h-26m-20s_RS-2-26	RS-2-26	2	70	777	Mixed	0	0	1	66.27	98.405	1.595	0	1.782	0	2.637	4.928	1.716	2.872	0	57.014	37.323		YES
2021-01-26_13h-59m-20s_RS-9-2	BS-9-2	9	70	754	Mixed	0	0	1	74.51	98.421	1.579	18.013	0	0	3.509	5.065	1.731	2.925	0.133	70.292	25.995	YES				YES
2021-01-27_11h-45m-39s_BS-5-9	BS-5-9	5	65	577	Mixed	0	0	1	72.55	98.421	1.579	19.011	0.868	0	6.775	4.701	2.483	1.894	0	20.277	76.43					YES
2021-01-27_11h-10m-27s_BS-5-18	BS-5-18	5	66	647	Medium	1	0	0	66.67	98.432	1.568	0	2.508	0	3.399	5.782	1.767	3.272	0.618	85.317	9.583			YES
2021-01-28_11h-30m-46s_BS-3-16	BS-3-16	3	68	720	Mixed	0	0	1	64.71	98.443	1.557	0	2.773	0	11.98	4.961	1.774	2.796	0.139	55.972	40		YES
2021-01-26_13h-50m-22s_RS-9-23	BS-9-23	9	86	817	Mixed	0	0	1	70.98	98.448	1.552	1.098	0	0	3.13	5.045	1.767	2.856	0.612	58.017	37.821			YES
2021-01-26_16h-30m-30s_RS-10-14	RS-10-14	10	52	795	Mixed	0	0	1	65.88	98.459	1.541	0.017	3.51	0	9.486	5.379	1.892	2.843	0	78.491	17.987			YES
2021-01-28_10h-34m-01s_SS-4-3	SS-4-3	4	62	709	Mixed	0	0	1	65.1	98.461	1.539	0	3.342	0	8.496	4.727	1.879	2.516	0	23.272	73.061				YES
2021-01-27_12h-46m-40s_RS-2-3	RS-2-3	2	75	593	Medium	1	0	0	69.02	98.486	1.514	0	0.267	0	2.018	5.894	1.784	3.304	0.675	89.376	6.239			YES
2021-01-28_09h-37m-51s_SS-4-27	SS-4-27	4	70	569	Medium	1	0	0	67.45	98.515	1.485	0	1.655	0	5.351	5.833	1.787	3.263	0.879	87.17	6.854			YES
2021-01-27_13h-09m-05s_RS-2-10	RS-2-10	2	72	609	Medium	1	0	0	69.41	98.516	1.484	0	0.276	0	1.547	5.855	1.772	3.304	0.821	87.849	7.061			YES
2021-01-28_10h-15m-24s_SS-4-18	SS-4-18	4	72	645	Mixed	0	0	1	66.67	98.523	1.477	0	1.273	0	5.311	5.826	1.792	3.252	1.085	84.961	10.233		YES
2021-01-27_14h-15m-45s_RS-1-21	RS-1-21	1	68	820	Mixed	0	0	1	64.31	98.573	1.427	0	4.492	0	13.285	4.988	1.772	2.814	0	59.268	37.439		YES
2021-01-27_14h-07m-32s_RS-1-13	RS-1-13	1	62	759	Mixed	0	0	1	64.31	98.589	1.411	0	2.994	0	11.091	4.711	1.883	2.501	0	25.033	70.619			YES
2021-01-27_09h-42m-12s_BS-6-24	BS-6-24	6	56	571	Medium	1	0	0	67.45	98.61	1.39	0.056	1.558	0	14.308	5.899	2.044	2.886	1.051	90.368	4.904			YES
2021-01-28_12h-25m-27s_SS-7-7	SS-7-7	7	55	605	Mixed	0	0	1	67.84	98.612	1.388	0	2.064	0	41.384	5.043	2.105	2.395	0	66.281	30.083			YES
2021-01-27_13h-51m-00s_RS-1-5	RS-1-5	1	62	754	Mixed	0	0	1	64.31	98.622	1.378	0.096	3.245	0	13.65	4.79	1.886	2.54	0.133	27.984	68.435		YES
2021-01-28_13h-01m-09s_SS-7-17	SS-7-17	7	57	701	Medium	1	0	0	67.06	98.632	1.368	0	2.175	0	12.705	5.933	2.027	2.927	1.854	90.87	4.422	YES		YES
2021-01-27_14h-01m-54s_RS-1-9	RS-1-9	1	70	630	Medium	1	0	0	69.02	98.647	1.353	0	0.387	0	1.8	5.91	1.776	3.327	1.27	87.619	7.46			YES
2021-01-27_14h-18m-43s_RS-1-18	RS-1-18	1	73	578	Medium	1	0	0	69.8	98.655	1.345	0	0.186	0	1.992	5.877	1.784	3.295	1.557	85.813	8.651			YES
2021-01-27_14h-28m-01s_RS-1-28	RS-1-28	1	62	755	Mixed	0	0	1	64.71	98.655	1.345	0	4.548	0	13.232	4.731	1.873	2.526	0	26.755	69.272					YES
2021-01-27_10h-27m-35s_BS-6-2	BS-6-2	6	65	686	Mixed	0	0	1	64.71	98.696	1.304	0	5.752	0	16.308	4.963	1.778	2.791	0	55.977	40.962	YES				YES
2021-01-28_13h-21m-12s_SS-7-29	SS-7-29	7	56	643	Medium	1	0	0	66.27	98.708	1.292	0	2.29	0	17.504	5.94	2.019	2.943	1.866	91.602	3.888			YES
2021-01-26_14h-53m-32s_BS-9-7	BS-9-7	9	65	862	Mixed	0	0	1	63.53	98.724	1.276	0	7.464	0	13.716	4.951	1.765	2.806	0	52.552	43.968					YES
2021-01-27_12h-48m-31s_RS-2-2	RS-2-2	2	70	790	Mixed	0	0	1	65.1	98.751	1.249	0	4.851	0	15.493	4.96	1.767	2.807	0	54.937	41.772			YES
2021-01-28_12h-23m-51s_SS-7-10	SS-7-10	7	68	727	Mixed	0	0	1	72.94	98.775	1.225	10.993	0.378	0	1.722	5.05	1.738	2.906	0	61.898	35.213					YES
2021-01-27_13h-13m-56s_RS-2-23	RS-2-23	2	70	604	Medium	1	0	0	67.84	98.777	1.223	0	0.724	0	4.791	5.896	1.82	3.24	2.152	86.921	7.285			YES
2021-01-28_13h-14m-40s_SS-7-22	SS-7-22	7	50	686	Mixed	0	0	1	65.88	98.784	1.216	0	2.75	0	5.52	5.378	1.895	2.837	0	78.134	18.659			YES
2021-01-26_13h-36m-26s_RS-8-15	RS-8-15	8	60	626	Medium	1	0	0	66.27	98.801	1.199	0	1.576	0	5.253	5.837	1.795	3.251	1.597	85.463	9.585		YES
2021-01-27_10h-35m-09s_BS-6-8	BS-6-8	6	56	581	Medium	1	0	0	67.84	98.822	1.178	0.274	2.266	0	13.163	5.986	2.089	2.865	3.098	90.017	3.959				YES
2021-01-27_12h-56m-07s_RS-2-5	RS-2-5	2	63	673	Mixed	0	0	1	64.71	98.852	1.148	0	2.046	0	14.667	4.742	1.874	2.531	0	24.071	72.808			YES
2021-01-27_10h-28m-56s_BS-6-1	BS-6-1	6	70	546	Medium	1	0	0	67.06	98.855	1.145	0	2.177	0	6.456	5.827	1.798	3.241	1.465	86.813	8.059			YES
2021-01-28_09h-55m-55s_SS-4-9	SS-4-9	4	62	728	Mixed	0	0	1	63.14	98.866	1.134	0	7.207	0	6.306	4.726	1.829	2.584	0	23.901	72.527			YES
2021-01-27_13h-17m-37s_RS-2-20	RS-2-20	2	66	781	Mixed	0	0	1	64.31	98.887	1.113	0	4.481	0	14.724	4.987	1.791	2.785	0	58.003	39.052			YES
2021-01-27_09h-52m-16s_BS-6-27	BS-6-27	6	66	684	Mixed	0	0	1	65.1	98.939	1.061	0	2.987	0	13.205	4.994	1.79	2.79	0	60.234	36.988					YES
2021-01-28_11h-20m-45s_BS-3-8	BS-3-8	3	72	616	Medium	1	0	0	69.02	98.991	1.009	0	0.06	0	0.981	5.913	1.771	3.339	0.649	89.286	6.494	YES		YES
2021-01-26_13h-30m-24s_RS-8-16	RS-8-16	8	56	816	Mixed	0	0	1	65.1	99.03	0.97	0	4.404	0	17.524	4.981	1.771	2.812	0	58.578	38.725			YES
2021-01-28_11h-14m-25s_BS-3-12	BS-3-12	3	68	783	Mixed	0	0	1	63.92	99.044	0.956	0	5.209	0	11.084	4.972	1.762	2.822	0	55.428	42.018			YES
2021-01-27_13h-12m-30s_RS-2-22	RS-2-22	2	64	727	Mixed	0	0	1	64.71	99.053	0.947	0	2.008	0	12.986	4.75	1.87	2.54	0	23.521	74.003	YES				YES
2021-01-27_14h-00m-27s_RS-1-8	RS-1-8	1	68	850	Mixed	0	0	1	65.88	99.099	0.901	0	1.507	0	5.531	5.008	1.746	2.869	0	59.882	37.059				YES
2021-01-28_12h-01m-16s_BS-3-23	BS-3-23	3	64	747	Mixed	0	0	1	64.31	99.152	0.848	0	2.887	0	9.346	4.754	1.878	2.531	0	24.364	73.36			YES
2021-01-27_13h-36m-43s_RS-2-17	RS-2-17	2	67	742	Mixed	0	0	1	65.1	99.155	0.845	0	3.271	0	16.184	5.014	1.79	2.801	0	59.299	38.679			YES
2021-01-27_13h-53m-31s_RS-1-3	RS-1-3	1	72	583	Medium	1	0	0	69.41	99.288	0.712	0	0	0	1.169	5.995	1.789	3.351	1.544	90.223	6.175	YES		YES
2021-01-27_13h-01m-28s_RS-2-12	RS-2-12	2	67	660	Mixed	0	0	1	65.88	99.297	0.703	0	5.426	0	15.494	5.009	1.787	2.803	0	58.333	39.848		YES
2021-01-26_16h-08m-51s_RS-10-9	RS-10-9	10	62	731	Medium	1	0	0	63.92	99.567	0.433	0	4.765	0	6.03	5.902	1.838	3.211	0.137	92.476	5.882				YES
